# Supplementary material for: Validation of the Recovery Experience Questionnaire in a Lithuanian Healthcare Personnel
Source: Int J Environ Res Public Health. 2023 Feb 3;20(3):2734. doi: 10.3390/ijerph20032734 (PMC9915394; doi:10.3390/ijerph20032734)
Supplement: Supplementary file 1 [file ijerph-20-02734-s001.zip]

Archive with 1 entries (1 files):
- ijerph-2197430-supplementary.pdf
